# Supplementary material for: catena-Poly[[bis­[(dicyanamido)silver(I)](Ag—Ag)]-μ2-4,4′-bipyridine-κ2 N:N′]
Source: Acta Crystallogr Sect E Struct Rep Online. 2009 Nov 28;65(Pt 12):m1703. doi: 10.1107/S1600536809050491 (PMC2972035; doi:10.1107/S1600536809050491)
Supplement: Supplementary file 2 [file e-65-m1703-Isup2.hkl]

# 
# h,k,l, Fc-squared, Fo-squared, sigma(Fo-squared) and status flag 
# 
data_I
_shelx_title ' s in P-1                         P-1' 
_shelx_refln_list_code          4 
_shelx_F_calc_maximum      103.54 
_exptl_crystal_F_000       241.94 
_reflns_d_resolution_high  0.8260 
 
loop_ 
 _symmetry_equiv_pos_as_xyz 
 'x, y, z' 
 '-x, -y, -z' 
 
_cell_length_a     6.1867 
_cell_length_b     7.8344 
_cell_length_c     7.9649 
_cell_angle_alpha  88.830 
_cell_angle_beta   84.090 
_cell_angle_gamma  77.540 
 
_shelx_F_squared_multiplier     1.000 
 
loop_ 
 _refln_index_h 
 _refln_index_k 
 _refln_index_l 
 _refln_F_squared_calc 
 _refln_F_squared_meas 
 _refln_F_squared_sigma 
 _refln_observed_status 
   1   0   0     3543.42     3742.64    157.19 o 
   2   0   0     5523.96     6247.99    212.43 o 
   3   0   0     1421.99     1403.25     19.43 o 
   4   0   0      100.19       98.97      2.15 o 
   5   0   0       22.40       20.92      4.64 o 
   6   0   0      114.59      116.55      3.91 o 
   7   0   0       19.86       22.98      2.44 o 
  -7   1   0        7.53        7.45      1.51 o 
  -6   1   0      122.85      125.37      5.96 o 
  -5   1   0        2.78        1.99      0.52 o 
  -2   1   0       14.03       17.17      0.46 o 
  -1   1   0     1083.82     1012.45      7.80 o 
   0   1   0     3869.60     2005.00     15.51 o 
   1   1   0      955.73      974.33      9.79 o 
   2   1   0    10721.05    15009.26    355.52 o 
   3   1   0     1000.49      983.06     15.55 o 
   4   1   0      404.69      403.06      5.75 o 
   5   1   0      208.14      221.98      6.96 o 
   6   1   0       47.84       49.90      3.01 o 
   7   1   0        0.02        0.52      0.40 o 
  -6   2   0       21.98       18.12      1.71 o 
  -5   2   0       77.42       67.02      6.70 o 
  -4   2   0      791.06      768.42     11.95 o 
  -3   2   0       16.05        9.82      0.61 o 
  -2   2   0     3311.12     3575.72     62.31 o 
  -1   2   0     1992.78     1987.21     14.20 o 
   0   2   0      113.63      107.65      5.46 o 
   1   2   0       36.40       26.51      1.85 o 
   2   2   0     5196.24     5761.56     31.45 o 
   3   2   0      928.02     1016.06     10.38 o 
   4   2   0     1538.64     1667.59     22.21 o 
   5   2   0      850.73      919.34     11.74 o 
   6   2   0        3.14        3.14      0.72 o 
   7   2   0       21.39       18.12      3.55 o 
  -6   3   0       18.88       17.40      1.66 o 
  -5   3   0      147.88      151.37      7.01 o 
  -4   3   0      141.71      132.52      5.19 o 
  -3   3   0        2.78        4.21      0.45 o 
  -2   3   0     1075.67     1043.77      6.58 o 
  -1   3   0      579.00      585.72     28.11 o 
   0   3   0     1004.89     1025.21     19.67 o 
   1   3   0     1228.86     1192.57      7.08 o 
   2   3   0      393.88      380.58     18.02 o 
   3   3   0       51.64       43.36      5.04 o 
   4   3   0     1214.83     1334.35     34.92 o 
   5   3   0      160.42      161.50      4.22 o 
   6   3   0      306.37      301.07     14.27 o 
   7   3   0      166.70      166.51      8.23 o 
  -5   4   0      113.15      108.98      5.20 o 
  -4   4   0        3.92        3.66      0.48 o 
  -3   4   0      369.89      374.47      5.18 o 
  -2   4   0      864.92      888.68     12.96 o 
  -1   4   0      189.51      211.74      3.92 o 
   0   4   0     1665.06     1707.37     10.10 o 
   1   4   0     2200.56     1864.31     15.59 o 
   2   4   0       84.65       89.56      1.37 o 
   3   4   0      752.51      805.72     17.41 o 
   4   4   0      251.85      257.47      5.86 o 
   5   4   0       12.26        9.47      0.64 o 
   6   4   0       45.74       54.05      4.60 o 
   7   4   0       16.57       12.10      4.42 o 
  -5   5   0        1.50        2.87      0.69 o 
  -4   5   0      140.71      141.03      6.59 o 
  -3   5   0      425.02      501.39     11.92 o 
  -2   5   0       20.22       19.05      2.34 o 
  -1   5   0      424.30      405.45      7.24 o 
   0   5   0     1049.38     1068.68     19.76 o 
   1   5   0      274.66      294.50     14.22 o 
   2   5   0      515.92      514.61      9.02 o 
   3   5   0      582.60      628.48     21.42 o 
   4   5   0        8.12        9.77      0.42 o 
   5   5   0      103.96      125.21      3.71 o 
   6   5   0       47.97       49.79      4.23 o 
   7   5   0       14.80        8.49      2.30 o 
  -4   6   0       21.56       30.42      2.71 o 
  -3   6   0       36.50       33.39      2.89 o 
  -2   6   0       82.78       78.86      4.45 o 
  -1   6   0      564.96      559.35     10.47 o 
   0   6   0      128.11      134.22      4.70 o 
   1   6   0      116.36      109.29     11.45 o 
   2   6   0      512.28      525.86      9.87 o 
   3   6   0      260.44      265.77     13.94 o 
   4   6   0        8.64       10.30      2.27 o 
   5   6   0       85.91       94.31      4.66 o 
   6   6   0        4.81        5.04      0.92 o 
  -3   7   0        3.46        4.85      0.91 o 
  -2   7   0       80.86       68.36      3.49 o 
  -1   7   0      169.28      183.25      4.98 o 
   0   7   0        5.80        5.52      0.72 o 
   1   7   0      332.14      334.73      8.29 o 
   2   7   0      154.24      159.94      4.41 o 
   3   7   0        2.98        5.03      0.68 o 
   4   7   0      117.30      125.98      6.04 o 
   5   7   0       91.90       98.94      5.08 o 
   6   7   0        0.01        0.00      0.50 o 
  -2   8   0       47.47       47.85      4.09 o 
  -1   8   0        2.32        3.48      0.80 o 
   0   8   0       56.50       50.61      4.21 o 
   1   8   0       91.18       84.04      4.20 o 
   2   8   0        0.05        0.90      0.59 o 
   3   8   0       77.42       80.18      4.13 o 
   4   8   0       52.57       54.32      4.58 o 
   5   8   0        1.51        1.81      0.75 o 
   0   9   0       33.38       31.39      2.83 o 
   1   9   0       23.35       27.73      2.79 o 
   2   9   0        0.12        1.04      0.67 o 
   3   9   0       18.60       16.62      1.72 o 
  -3  -9   1       24.92       26.13      2.48 o 
  -2  -9   1       26.67       28.11      2.68 o 
  -1  -9   1        0.03        0.06      0.48 o 
   0  -9   1       11.66       10.57      1.67 o 
  -5  -8   1        0.54        1.31      0.63 o 
  -4  -8   1       25.54       23.45      2.24 o 
  -3  -8   1      101.93      115.41      5.70 o 
  -2  -8   1       26.94       26.91      2.45 o 
  -1  -8   1       43.88       40.69      3.45 o 
   0  -8   1       83.56       82.58      4.14 o 
   1  -8   1        7.50        5.57      0.98 o 
   2  -8   1        2.06        2.73      0.64 o 
  -5  -7   1        0.30        1.46      0.71 o 
  -4  -7   1       42.76       45.90      4.12 o 
  -3  -7   1       61.62       60.86      3.59 o 
  -2  -7   1       11.35       12.27      1.10 o 
  -1  -7   1      281.91      281.72      7.10 o 
   1  -7   1       22.57       25.51      1.76 o 
   2  -7   1      116.91      119.24      5.70 o 
   3  -7   1       29.81       28.75      2.54 o 
  -6  -6   1        3.42        1.52      0.69 o 
  -5  -6   1       83.42       82.10      4.20 o 
  -4  -6   1      110.66      112.13      5.40 o 
  -3  -6   1        0.35        1.08      0.57 o 
  -2  -6   1      300.68      320.05      6.50 o 
  -1  -6   1      327.55      351.54      7.00 o 
   0  -6   1        2.95        7.45      2.06 o 
   1  -6   1      418.12      442.56      8.54 o 
   2  -6   1      246.52      244.71      6.16 o 
   3  -6   1        1.03        1.63      0.51 o 
   4  -6   1       53.10       55.01      4.47 o 
  -6  -5   1        2.58        1.70      0.46 o 
  -5  -5   1      240.62      230.50      6.05 o 
  -4  -5   1       61.95       63.71      2.44 o 
  -3  -5   1      272.55      285.52      4.98 o 
  -2  -5   1      554.74      548.30     10.60 o 
  -1  -5   1       27.18       27.95      2.77 o 
   0  -5   1      183.52      173.43     12.06 o 
   1  -5   1      280.97      275.74      5.04 o 
   2  -5   1       15.73        9.57      2.27 o 
   3  -5   1      118.74      116.28      4.45 o 
   4  -5   1      138.79      146.54      6.79 o 
   5  -5   1        6.64        3.98      0.78 o 
  -7  -4   1        2.09        0.60      0.47 o 
  -6  -4   1      158.33      175.60      8.61 o 
  -5  -4   1      324.22      342.95      8.48 o 
  -4  -4   1       45.63       40.41      3.85 o 
  -3  -4   1     1470.52     1592.79     24.27 o 
  -2  -4   1      327.96      335.83      6.00 o 
  -1  -4   1      614.53      630.10      6.75 o 
   0  -4   1     1314.22     1333.60      8.08 o 
   1  -4   1      576.13      572.98     10.98 o 
   2  -4   1        1.23        1.53      0.34 o 
   4  -4   1      134.55      126.01      9.14 o 
   5  -4   1       20.45       17.63      1.64 o 
  -7  -3   1       29.80       24.65      3.42 o 
  -6  -3   1       84.08       87.98      4.61 o 
  -5  -3   1       25.06       23.35      1.67 o 
  -4  -3   1      258.37      241.59      4.50 o 
  -3  -3   1     1937.89     2114.12     41.63 o 
  -2  -3   1      754.83      813.00      8.51 o 
  -1  -3   1      966.13     1023.38      6.21 o 
   0  -3   1     1650.78     1647.51      9.49 o 
   1  -3   1       48.64       58.36      0.93 o 
   2  -3   1      979.98      977.14     13.55 o 
   3  -3   1      457.55      467.30     11.62 o 
   4  -3   1        0.81        1.59      1.18 o 
   5  -3   1      131.82      122.11      4.20 o 
   6  -3   1       26.76       27.76      2.41 o 
  -7  -2   1       43.36       39.12      6.48 o 
  -6  -2   1       15.03       17.83      3.11 o 
  -5  -2   1      107.35      102.60      2.71 o 
  -4  -2   1      733.26      760.80     15.65 o 
  -3  -2   1      881.20      863.70     12.81 o 
  -2  -2   1      556.00      543.43      4.64 o 
   0  -2   1     8251.88    10568.48     76.71 o 
   1  -2   1     3256.21     3359.72    112.72 o 
   2  -2   1     3728.14     4057.66     22.36 o 
   3  -2   1       27.89       25.90      0.88 o 
   4  -2   1      176.96      166.65      3.89 o 
   5  -2   1       91.78       89.91      6.17 o 
   6  -2   1       15.95       16.13      1.58 o 
  -7  -1   1       20.48       15.65      4.31 o 
  -6  -1   1        3.17        3.01      0.73 o 
  -5  -1   1      314.46      297.21      7.68 o 
  -4  -1   1      818.38      850.51     10.86 o 
  -3  -1   1       42.50       38.89      1.28 o 
  -2  -1   1     2391.06     2447.73     40.61 o 
  -1  -1   1     1745.08     1926.62     30.79 o 
   0  -1   1      868.66      828.30     11.72 o 
   2  -1   1     2873.84     3081.29     69.26 o 
   3  -1   1      578.89      533.18     21.77 o 
   4  -1   1      763.23      747.57      6.50 o 
   5  -1   1       24.24       22.13      2.90 o 
   6  -1   1        7.13        6.00      0.96 o 
  -6   0   1       53.43       56.95      4.68 o 
  -5   0   1      322.99      308.59     20.04 o 
  -4   0   1       55.86       46.18      2.28 o 
  -3   0   1     2139.96     2231.99     13.89 o 
  -2   0   1     5072.24     5272.54     73.67 o 
  -1   0   1       31.65       32.96      0.50 o 
   0   0   1     2239.21      268.09      3.96 o 
   1   0   1     3522.41     4013.75     93.61 o 
   2   0   1     1790.73     1853.16     13.94 o 
   3   0   1     1491.95     1442.66      8.33 o 
   5   0   1       55.47       55.21      2.91 o 
   6   0   1       86.78       86.15      5.36 o 
   7   0   1       17.80       18.23      1.73 o 
  -6   1   1      173.51      183.54      8.57 o 
  -5   1   1       59.32       52.73      7.74 o 
  -4   1   1       84.30       79.15      2.12 o 
  -3   1   1      561.77      443.09     11.31 o 
  -2   1   1      662.51      577.27      6.22 o 
   0   1   1     4715.10     5390.05    119.34 o 
   1   1   1      239.77      233.81      1.97 o 
   2   1   1      700.55      654.38      6.92 o 
   3   1   1     2104.80     2242.61     10.25 o 
   4   1   1      583.02      646.75      5.37 o 
   5   1   1      463.84      464.94      7.87 o 
   6   1   1      704.68      713.98     30.03 o 
  -6   2   1      155.77      151.76      7.15 o 
  -5   2   1        0.09        2.06      0.52 o 
  -4   2   1      745.82      750.55     17.39 o 
  -3   2   1      664.02      631.87      5.76 o 
  -2   2   1       22.62       24.57      0.83 o 
  -1   2   1     1046.09      955.76     11.93 o 
   0   2   1     5748.81     6368.60     34.64 o 
   1   2   1       18.97       27.42      2.19 o 
   2   2   1     4597.42     5024.45     51.12 o 
   3   2   1      964.48      978.76     12.03 o 
   4   2   1       18.12       16.60      0.72 o 
   5   2   1      174.19      169.76      6.33 o 
   6   2   1       59.87       59.48      3.72 o 
   7   2   1       13.03        8.70      2.46 o 
  -6   3   1        3.03        2.98      0.68 o 
  -5   3   1      116.80      114.73      5.50 o 
  -4   3   1      887.64      819.99     99.35 o 
  -3   3   1      117.69      110.45      2.35 o 
  -2   3   1     1733.49     1763.19     17.45 o 
  -1   3   1     1916.41     1880.31     15.85 o 
   0   3   1      209.08      195.54      3.37 o 
   1   3   1      636.86      612.94      6.44 o 
   2   3   1     2624.40     2624.93     21.99 o 
   3   3   1        1.66        1.35      0.25 o 
   4   3   1      940.69     1015.40     12.75 o 
   5   3   1      229.33      225.57      8.48 o 
   6   3   1        6.23        5.48      0.70 o 
   7   3   1        6.71        6.83      1.71 o 
  -5   4   1       27.41       34.94      5.19 o 
  -4   4   1       52.87       54.82      3.25 o 
  -3   4   1       54.48       53.69      1.61 o 
  -2   4   1     2046.83     2210.40     17.89 o 
  -1   4   1      781.49      807.33     18.89 o 
   0   4   1     1240.40     1300.06     18.93 o 
   1   4   1     1815.81     1852.73     13.06 o 
   2   4   1      497.33      477.07     10.34 o 
   3   4   1        1.79        1.36      0.23 o 
   4   4   1      430.30      438.95      5.65 o 
   5   4   1       73.03       68.85      2.74 o 
   6   4   1       34.01       38.95      5.61 o 
   7   4   1       21.59       19.48      4.17 o 
  -5   5   1       62.21       65.62      5.37 o 
  -4   5   1        0.62        1.87      0.66 o 
  -3   5   1      141.66      146.20      4.09 o 
  -2   5   1      481.09      479.10      9.14 o 
  -1   5   1       25.15       23.95      1.27 o 
   0   5   1     1950.09     1955.27     77.41 o 
   1   5   1     1433.13     1488.30     24.04 o 
   2   5   1      156.01      155.05      4.54 o 
   3   5   1      621.22      641.59     28.75 o 
   4   5   1      314.16      318.87      3.54 o 
   5   5   1        8.47        4.86      0.64 o 
   6   5   1       92.63       95.97      4.68 o 
   7   5   1       30.99       19.52      4.14 o 
  -4   6   1       55.18       59.33      4.90 o 
  -3   6   1      196.10      203.23      9.36 o 
  -2   6   1        0.20        2.64      0.57 o 
  -1   6   1      211.02      203.78      5.26 o 
   0   6   1      497.24      479.52      9.08 o 
   1   6   1       50.34       46.60      1.41 o 
   2   6   1      706.81      747.80     13.66 o 
   3   6   1      628.70      680.94     12.59 o 
   4   6   1        0.14        0.87      0.14 o 
   5   6   1       79.83       98.85      4.90 o 
   6   6   1       48.95       48.65      4.10 o 
  -3   7   1      101.74      104.86      5.15 o 
  -2   7   1       36.56       31.67      2.79 o 
  -1   7   1      249.46      250.67      6.44 o 
   0   7   1       35.35       35.92      2.29 o 
   1   7   1        4.74        6.17      0.84 o 
   2   7   1      113.05      116.17      6.37 o 
   3   7   1       96.66       86.36      4.88 o 
   4   7   1       52.72       56.64      4.61 o 
   5   7   1      128.44      128.36      6.16 o 
   6   7   1        6.21        4.97      0.99 o 
  -2   8   1       14.54       14.50      2.09 o 
  -1   8   1       89.11       87.31      4.40 o 
   0   8   1        4.28        2.78      0.71 o 
   1   8   1      184.50      170.05      8.01 o 
   2   8   1       93.10       90.03      4.52 o 
   3   8   1        1.29        1.98      0.84 o 
   4   8   1       43.87       47.20      3.98 o 
   5   8   1       39.40       37.38      3.29 o 
   0   9   1        1.83        2.03      0.70 o 
   1   9   1       77.76       72.18      3.80 o 
   2   9   1        5.13        4.87      1.00 o 
   3   9   1       39.77       38.67      3.42 o 
  -2  -9   2       28.00       31.05      2.84 o 
  -1  -9   2       29.29       23.76      2.23 o 
   0  -9   2        1.18        0.43      0.45 o 
  -4  -8   2        0.27        0.98      0.60 o 
  -3  -8   2       43.53       41.69      3.92 o 
  -2  -8   2       35.90       32.76      2.99 o 
  -1  -8   2        1.66        2.99      0.77 o 
   0  -8   2       67.20       64.41      5.29 o 
   1  -8   2       71.19       58.75      4.82 o 
   2  -8   2        0.14        0.00      0.47 o 
  -5  -7   2        8.07       10.22      1.68 o 
  -4  -7   2       28.51       27.30      2.92 o 
  -3  -7   2      116.56      115.27      3.86 o 
  -2  -7   2        9.20        9.84      1.05 o 
  -1  -7   2       74.45       70.55      4.05 o 
   0  -7   2       49.26       45.40      2.76 o 
   1  -7   2        0.22        2.74      0.79 o 
   2  -7   2       28.66       33.84      2.90 o 
   3  -7   2       52.82       47.74      3.94 o 
  -6  -6   2       47.00       44.60      3.85 o 
  -5  -6   2        5.45        7.42      1.33 o 
  -4  -6   2      181.58      181.83      3.91 o 
  -3  -6   2       52.07       55.46      2.39 o 
  -2  -6   2      107.47      102.87      3.76 o 
  -1  -6   2      427.10      453.66      8.76 o 
   0  -6   2      154.52      156.97      5.33 o 
   1  -6   2       22.02       19.19      1.19 o 
   2  -6   2       92.19      103.55      5.69 o 
   3  -6   2       33.27       31.12      2.66 o 
   4  -6   2        2.17        2.95      0.64 o 
  -6  -5   2        5.64        7.12      2.32 o 
  -5  -5   2       69.49       65.03      5.33 o 
  -4  -5   2      316.37      334.39     21.27 o 
  -3  -5   2       43.36       59.70      1.63 o 
  -2  -5   2      114.55      123.84      3.05 o 
  -1  -5   2      184.26      181.17      3.48 o 
   0  -5   2        0.01        2.53      0.34 o 
   1  -5   2      413.97      432.25     10.98 o 
   2  -5   2      262.87      266.32      9.83 o 
   3  -5   2       10.56       10.36      1.64 o 
   4  -5   2       79.93       84.67      4.06 o 
   5  -5   2       15.44       13.24      1.79 o 
  -6  -4   2       19.77       15.32      2.38 o 
  -5  -4   2      151.94      155.82      6.42 o 
  -4  -4   2      198.83      200.30      6.72 o 
  -3  -4   2      182.36      174.55      3.29 o 
  -2  -4   2     3095.78     3444.85     41.80 o 
  -1  -4   2     1558.33     1728.87     15.94 o 
   0  -4   2      416.22      379.12      6.66 o 
   1  -4   2     1373.61     1485.26     12.01 o 
   2  -4   2      115.04      109.99      2.19 o 
   3  -4   2      202.69      199.66      4.57 o 
   4  -4   2      130.47      134.55      2.95 o 
   5  -4   2        0.41        1.43      0.41 o 
  -7  -3   2        1.53        1.70      0.77 o 
  -6  -3   2       62.70       63.43      5.25 o 
  -5  -3   2      135.62      141.81      4.72 o 
  -4  -3   2        1.12        2.09      0.26 o 
  -3  -3   2      618.12      633.82      9.19 o 
  -2  -3   2     1444.23     1445.84     27.73 o 
  -1  -3   2      296.79      285.19      2.65 o 
   0  -3   2     5078.01     5787.28    137.71 o 
   1  -3   2     1065.37     1197.67      8.23 o 
   2  -3   2      309.68      309.91      5.46 o 
   3  -3   2      548.44      565.72     10.04 o 
   4  -3   2       33.80       37.14      6.46 o 
   5  -3   2       35.79       31.30      8.38 o 
  -7  -2   2       25.16       20.46      5.41 o 
  -6  -2   2      119.06      121.43      6.87 o 
  -5  -2   2        0.46        0.87      0.10 o 
  -4  -2   2      744.33      785.55     23.32 o 
  -3  -2   2     1460.57     1538.70     28.84 o 
  -2  -2   2       73.92       69.67      0.94 o 
  -1  -2   2     1598.28     1603.55      9.27 o 
   0  -2   2     4132.10     4669.49     57.73 o 
   1  -2   2      505.14      501.03      5.18 o 
   2  -2   2     1488.19     1424.61     13.74 o 
   3  -2   2     1556.33     1950.07     48.40 o 
   4  -2   2      112.80      105.13      2.50 o 
   5  -2   2       44.26       40.48      3.39 o 
   6  -2   2       39.18       43.47      4.48 o 
  -7  -1   2       59.74       62.11      6.10 o 
  -6  -1   2       56.14       60.90      5.24 o 
  -5  -1   2       96.72       92.13      3.60 o 
  -4  -1   2      612.93      620.39     16.59 o 
  -3  -1   2       35.71       26.95      1.13 o 
  -2  -1   2     1217.11     1200.91     11.36 o 
  -1  -1   2     1587.38     1542.73      7.56 o 
   0  -1   2      333.30      310.59      2.38 o 
   1  -1   2      408.25      377.52      3.20 o 
   2  -1   2     3458.94     3596.19     35.28 o 
   3  -1   2      721.02      693.96     24.01 o 
   4  -1   2      602.09      554.67      6.82 o 
   5  -1   2     1006.99     1016.45     44.41 o 
   6  -1   2       69.01       72.31      3.56 o 
  -6   0   2        5.71        4.32      0.88 o 
  -5   0   2      335.40      353.89      6.09 o 
  -4   0   2      668.87      664.85     23.52 o 
  -3   0   2       16.83       17.74      2.86 o 
  -2   0   2     2062.49     1934.96     27.06 o 
  -1   0   2     1934.63     1891.33      7.65 o 
   0   0   2       17.44       19.67      0.42 o 
   1   0   2     3099.72     3191.45     26.20 o 
   2   0   2     2513.29     2842.33     22.42 o 
   3   0   2        0.97        1.11      0.58 o 
   4   0   2      732.85      809.68      9.33 o 
   5   0   2      139.82      152.29      9.97 o 
   6   0   2       47.91       40.78      4.36 o 
  -6   1   2       85.38      128.16      6.55 o 
  -5   1   2      472.50      482.35     11.63 o 
  -4   1   2      193.35      167.15      4.05 o 
  -3   1   2      968.19      917.97      9.54 o 
  -2   1   2     3636.65     3642.41     20.75 o 
  -1   1   2      128.22       97.70      2.88 o 
   0   1   2     3091.53     3190.63     25.05 o 
   1   1   2     2837.07     2946.41     30.75 o 
   2   1   2       52.70       59.20      0.56 o 
   3   1   2     1785.28     1887.50      8.64 o 
   4   1   2      792.77      837.21      5.62 o 
   5   1   2        6.52        6.35      0.94 o 
   6   1   2       66.23       64.35      3.67 o 
  -6   2   2       68.24       71.88      3.73 o 
  -5   2   2       17.11       16.23      1.61 o 
  -4   2   2      113.66      102.47      3.69 o 
  -3   2   2     1614.70     1602.88     42.34 o 
  -2   2   2     1565.17     1549.92      9.54 o 
  -1   2   2     1001.43      989.80     15.21 o 
   0   2   2     6409.66     6795.51    146.88 o 
   1   2   2      976.84      934.63      7.79 o 
   2   2   2      486.66      474.12      3.73 o 
   3   2   2      737.24      697.37      5.09 o 
   4   2   2       85.77       82.32      1.38 o 
   5   2   2       65.72       61.67      1.32 o 
   6   2   2       92.87       96.99      2.61 o 
   7   2   2        7.71        5.47      1.90 o 
  -6   3   2       88.57       90.59      4.60 o 
  -5   3   2        1.29        1.78      0.61 o 
  -4   3   2      370.08      395.37      9.63 o 
  -3   3   2      549.15      508.58     16.89 o 
  -2   3   2        1.83        5.60      2.92 o 
  -1   3   2     2487.92     2612.53     17.63 o 
   0   3   2     4856.68     5172.92    144.16 o 
   1   3   2       38.17       34.48      0.70 o 
   2   3   2     3326.98     3497.69     15.93 o 
   3   3   2     1027.28     1012.50      6.71 o 
   4   3   2        3.18        2.52      0.38 o 
   5   3   2      258.13      260.11      4.41 o 
   6   3   2      110.19      102.18      3.64 o 
   7   3   2        0.99        2.11      0.50 o 
  -5   4   2       27.71       31.91      2.87 o 
  -4   4   2      442.00      461.61     20.55 o 
  -3   4   2       16.08       14.24      1.20 o 
  -2   4   2     1013.21     1048.33     13.28 o 
  -1   4   2     1391.51     1422.28     13.41 o 
   0   4   2       40.68       36.16      2.24 o 
   1   4   2     1914.68     2039.84     43.02 o 
   2   4   2     3028.12     3311.50     21.28 o 
   3   4   2       72.36       66.10      1.39 o 
   4   4   2      584.85      606.85      8.85 o 
   5   4   2      262.40      282.50     11.11 o 
   6   4   2        1.72        1.75      0.47 o 
   7   4   2       19.10       11.77      3.17 o 
  -5   5   2       41.13       41.06      3.55 o 
  -4   5   2      201.35      196.67      9.12 o 
  -3   5   2       20.05       19.76      1.58 o 
  -2   5   2     1059.56     1167.24     20.89 o 
  -1   5   2      241.57      224.74      6.70 o 
   0   5   2      365.67      352.49     10.32 o 
   1   5   2      516.53      482.32      8.54 o 
   2   5   2      211.58      200.65      3.79 o 
   3   5   2      113.96      115.71      2.46 o 
   4   5   2      755.15      761.96     21.06 o 
   5   5   2      100.75       83.73      6.52 o 
   6   5   2       42.76       43.07      3.57 o 
   7   5   2       39.98       20.65      5.70 o 
  -4   6   2        1.28        1.58      0.80 o 
  -3   6   2       29.02       30.18      2.75 o 
  -2   6   2      194.49      225.33      6.03 o 
  -1   6   2        0.68        1.79      0.92 o 
   0   6   2      939.64      948.61     17.05 o 
   1   6   2      624.66      648.10     12.02 o 
   2   6   2       17.54       20.53      3.11 o 
   3   6   2      303.09      294.48     18.12 o 
   4   6   2      206.06      207.39     11.62 o 
   5   6   2        0.30        0.50      0.54 o 
   6   6   2      107.64      116.10      5.59 o 
  -3   7   2       32.86       34.22      3.09 o 
  -2   7   2       86.59       86.42      4.37 o 
  -1   7   2       27.65       24.24      2.19 o 
   0   7   2      253.34      228.29      5.90 o 
   1   7   2      147.27      147.03      4.18 o 
   2   7   2      280.53      299.93      7.55 o 
   3   7   2      260.53      259.91      6.64 o 
   4   7   2        2.39        2.48      1.14 o 
   5   7   2       40.40       41.43      3.50 o 
   6   7   2       20.41       18.69      1.78 o 
  -2   8   2       44.99       44.71      3.93 o 
  -1   8   2      176.77      175.43      8.22 o 
   0   8   2      130.78      135.74      6.51 o 
   1   8   2        3.89        4.11      0.85 o 
   2   8   2      190.60      203.58      9.43 o 
   3   8   2      113.09      112.12      5.46 o 
   4   8   2       32.89       32.52      2.83 o 
   5   8   2       52.24       56.13      4.71 o 
   0   9   2       25.95       24.24      2.30 o 
   1   9   2       45.04       43.08      3.73 o 
   2   9   2       19.30       20.17      2.05 o 
   3   9   2       11.45        9.84      1.59 o 
  -4  -8   3        4.97        5.57      1.15 o 
  -3  -8   3       22.80       17.45      1.19 o 
  -2  -8   3       79.05       75.04      3.67 o 
  -1  -8   3       20.46       16.19      1.62 o 
   0  -8   3        4.83        4.98      0.89 o 
   1  -8   3       13.12       11.64      1.66 o 
  -5  -7   3       36.70       34.92      3.16 o 
  -4  -7   3        6.45        6.70      0.73 o 
  -3  -7   3       13.09       15.51      1.29 o 
  -2  -7   3       10.97       14.61      1.92 o 
  -1  -7   3        8.39        8.23      1.38 o 
   0  -7   3       83.66       82.07      4.07 o 
   1  -7   3       48.48       45.97      3.81 o 
   2  -7   3        2.79        3.65      0.77 o 
   3  -7   3       24.02       24.99      2.23 o 
  -5  -6   3       17.29       19.20      1.88 o 
  -4  -6   3       20.49       21.55      4.23 o 
  -3  -6   3      361.67      412.79     41.68 o 
  -2  -6   3      278.32      279.75      9.25 o 
  -1  -6   3       36.45       36.89      1.61 o 
   0  -6   3      274.16      290.22      7.19 o 
   1  -6   3       27.09       20.94      2.29 o 
   2  -6   3       68.00       70.56      3.48 o 
   3  -6   3       68.15       60.66      4.87 o 
   4  -6   3        0.08        0.43      0.44 o 
  -6  -5   3       12.92       11.68      2.65 o 
  -5  -5   3        0.07        0.70      0.27 o 
  -4  -5   3       64.40       66.00      2.65 o 
  -3  -5   3      181.13      181.64      5.31 o 
  -2  -5   3        6.19        5.35      0.62 o 
  -1  -5   3      955.93     1029.17     13.00 o 
   0  -5   3      448.02      469.33     27.94 o 
   1  -5   3      116.30      131.55     15.04 o 
   2  -5   3      253.31      258.11      4.44 o 
   3  -5   3        5.45        4.28      0.38 o 
   4  -5   3       40.96       41.67      3.41 o 
  -6  -4   3        0.02        0.20      0.23 o 
  -5  -4   3      179.16      197.82      9.41 o 
  -4  -4   3      335.84      357.38     19.31 o 
  -3  -4   3        4.35        4.83      0.42 o 
  -2  -4   3      389.99      375.78      9.25 o 
  -1  -4   3      921.68      932.93     13.82 o 
   0  -4   3      191.03      196.36      2.98 o 
   1  -4   3      526.79      534.16      9.26 o 
   2  -4   3      741.62      745.79     18.10 o 
   3  -4   3       38.16       37.23      3.21 o 
   4  -4   3       10.64       10.21      2.65 o 
   5  -4   3       11.80       16.57      1.72 o 
  -6  -3   3       18.44       16.80      2.64 o 
  -5  -3   3      205.07      203.28      7.45 o 
  -4  -3   3       28.95       31.62      2.24 o 
  -3  -3   3      599.68      619.38     12.06 o 
  -2  -3   3      938.59      988.88     11.94 o 
  -1  -3   3        0.91        0.96      0.29 o 
   0  -3   3      265.65      265.52      3.29 o 
   1  -3   3     1017.33      990.91     11.00 o 
   2  -3   3      544.97      537.55      8.51 o 
   3  -3   3      292.26      293.44      3.87 o 
   4  -3   3      826.54      840.34     35.22 o 
   5  -3   3       92.45       96.38      4.55 o 
   6  -3   3       23.32       22.33      2.14 o 
  -6  -2   3       69.08       71.93      4.65 o 
  -5  -2   3      168.21      178.89      7.12 o 
  -4  -2   3        4.00        2.98      0.48 o 
  -3  -2   3      837.76      855.35      9.75 o 
  -2  -2   3     1011.80      988.97      6.73 o 
  -1  -2   3      243.23      240.36      1.98 o 
   0  -2   3     2136.49     2248.73     25.57 o 
   1  -2   3      813.95      823.77     11.57 o 
   2  -2   3        3.61        4.72      0.56 o 
   3  -2   3      482.23      496.55      8.59 o 
   4  -2   3      276.47      278.51      3.63 o 
   5  -2   3       51.43       50.30      2.50 o 
   6  -2   3      109.16      117.04      5.60 o 
  -6  -1   3      179.77      198.06      9.31 o 
  -5  -1   3       48.93       48.69      4.25 o 
  -3  -1   3     1154.54     1188.71      9.08 o 
  -2  -1   3      172.52      170.39      4.16 o 
  -1  -1   3     1686.56     1659.20     10.76 o 
   0  -1   3     3515.87     4108.24     32.67 o 
   1  -1   3      165.69      166.56      2.50 o 
   2  -1   3     2857.53     3150.34     24.04 o 
   3  -1   3      725.16      787.19      5.79 o 
   4  -1   3        3.78        6.77      1.17 o 
   5  -1   3      111.07      123.06      4.07 o 
   6  -1   3       98.78      118.15      5.65 o 
  -6   0   3       16.64       19.27      1.94 o 
  -5   0   3       97.67       95.06      3.78 o 
  -4   0   3      979.78      998.13     13.05 o 
  -3   0   3      615.33      653.49     10.70 o 
  -2   0   3      635.55      607.51      8.80 o 
  -1   0   3     3259.62     3173.65     19.58 o 
   0   0   3     1455.64     1423.35     12.99 o 
   1   0   3      608.20      557.28      5.44 o 
   2   0   3     2017.76     2044.71     19.17 o 
   3   0   3       10.25        6.12      0.66 o 
   4   0   3      287.19      279.63      8.81 o 
   5   0   3       97.99      105.96      3.32 o 
   6   0   3       10.70       13.05      1.77 o 
  -6   1   3        0.04        1.85      0.92 o 
  -5   1   3      235.37      228.50     10.50 o 
  -4   1   3      553.89      540.64      9.99 o 
  -3   1   3        0.26        1.82      0.55 o 
  -2   1   3     2864.16     2890.58     41.66 o 
  -1   1   3     3830.94     4106.99     62.44 o 
   0   1   3       17.88       13.40      1.46 o 
   1   1   3     3286.10     3246.95     14.01 o 
   2   1   3     2126.35     2157.27     15.73 o 
   3   1   3        5.20        3.27      0.22 o 
   4   1   3      792.35      779.73     17.00 o 
   5   1   3      173.97      191.92      7.05 o 
   6   1   3        6.80        5.00      1.21 o 
  -6   2   3       17.17       19.37      1.94 o 
  -5   2   3      248.45      250.59     11.51 o 
  -4   2   3       56.09       47.48      2.97 o 
  -3   2   3      796.45      775.28     16.65 o 
  -2   2   3     2794.46     2674.12     21.48 o 
  -1   2   3      143.97      138.69      4.44 o 
   0   2   3     5265.55     5489.31     42.85 o 
   1   2   3     5494.71     5986.67     69.82 o 
   2   2   3      106.81      102.04      1.16 o 
   3   2   3      935.08      906.94      5.22 o 
   4   2   3      863.88      872.33      7.59 o 
   5   2   3        6.92        7.63      0.46 o 
   6   2   3      111.57      107.53      3.56 o 
  -5   3   3      150.85      142.03      6.82 o 
  -4   3   3       23.83       21.95      1.61 o 
  -3   3   3     1164.02     1164.21     20.85 o 
  -2   3   3      635.69      613.33      7.47 o 
  -1   3   3      517.27      497.93     12.35 o 
   0   3   3     2472.41     2483.62     42.67 o 
   1   3   3      463.53      454.65      7.49 o 
   2   3   3      786.05      757.23      6.49 o 
   3   3   3     1896.26     1934.22     26.82 o 
   4   3   3      315.90      323.76      7.99 o 
   5   3   3       78.31       76.97      2.45 o 
   6   3   3      180.39      174.54      8.22 o 
  -5   4   3        3.77        3.71      0.88 o 
  -4   4   3      141.63      139.13      6.64 o 
  -3   4   3      210.11      218.75      5.78 o 
  -2   4   3       31.48       34.30      1.67 o 
  -1   4   3     1563.92     1724.04     28.99 o 
   0   4   3     1668.27     1687.43     15.91 o 
   1   4   3        1.81        1.79      0.25 o 
   2   4   3     1638.29     1596.12     10.64 o 
   3   4   3      942.45      936.85      9.19 o 
   4   4   3       19.80       18.16      0.94 o 
   5   4   3      378.54      358.78      8.36 o 
   6   4   3      132.97      125.67      6.24 o 
  -4   5   3       85.59       89.44      4.58 o 
  -3   5   3       79.07       75.24      3.89 o 
  -2   5   3        1.22        2.64      1.10 o 
  -1   5   3      356.93      337.61      6.78 o 
   0   5   3      258.64      290.22      6.04 o 
   1   5   3      498.07      505.43     26.05 o 
   2   5   3     1283.02     1350.81     26.91 o 
   3   5   3       11.40       10.41      0.54 o 
   4   5   3      404.02      414.46      9.08 o 
   5   5   3      172.72      170.97      4.46 o 
   6   5   3        0.34        0.33      0.30 o 
  -3   6   3       37.22       37.07      3.24 o 
  -2   6   3      506.32      531.26     23.62 o 
  -1   6   3      445.21      508.18     12.20 o 
   0   6   3        3.62        6.30      0.89 o 
   1   6   3      693.73      717.00     16.51 o 
   2   6   3      420.43      469.19     13.34 o 
   3   6   3       94.77      101.34      4.17 o 
   4   6   3      390.14      446.66      9.13 o 
   5   6   3       31.29       32.67      2.78 o 
   6   6   3       13.72       13.04      1.76 o 
  -3   7   3       64.96       70.29      3.92 o 
  -2   7   3      146.41      160.04      7.62 o 
  -1   7   3       20.56       22.20      2.17 o 
   0   7   3      348.96      337.64     15.16 o 
   1   7   3      144.17      140.18      4.03 o 
   2   7   3        0.08        0.41      0.51 o 
   3   7   3       64.88       56.84      3.48 o 
   4   7   3       79.05       67.98      2.92 o 
   5   7   3        1.85        2.61      0.59 o 
  -1   8   3       72.41       73.66      3.87 o 
   0   8   3      186.78      168.35      7.90 o 
   1   8   3       11.35        9.30      1.40 o 
   2   8   3       71.93       68.89      3.58 o 
   3   8   3      114.03      115.46      5.58 o 
   4   8   3       68.30       62.27      5.10 o 
   1   9   3        6.01        5.80      1.04 o 
   2   9   3       91.05       96.78      5.01 o 
  -3  -8   4       23.74       18.49      1.26 o 
  -2  -8   4        0.45        1.05      1.08 o 
  -1  -8   4       15.80       14.18      1.43 o 
   0  -8   4        6.70        8.66      1.25 o 
   1  -8   4       10.93        9.78      1.61 o 
  -4  -7   4       16.25       18.03      1.93 o 
  -3  -7   4        0.39        0.96      0.36 o 
  -2  -7   4      118.77      123.48      4.18 o 
  -1  -7   4       59.11       54.02      3.16 o 
   0  -7   4       13.33       19.39      1.37 o 
   1  -7   4       40.63       40.04      2.41 o 
   2  -7   4        1.97        1.62      0.66 o 
  -5  -6   4       36.97       32.08      4.67 o 
  -4  -6   4        1.87        1.89      0.66 o 
  -3  -6   4       39.37       34.59      2.67 o 
  -2  -6   4      172.86      191.40      3.66 o 
  -1  -6   4       25.37       24.07      1.91 o 
   0  -6   4      121.71      124.04      2.52 o 
   1  -6   4      132.83      127.48      3.60 o 
   2  -6   4        8.99        6.45      0.73 o 
   3  -6   4        0.10        0.02      0.34 o 
  -5  -5   4        4.32        7.94      1.83 o 
  -4  -5   4      127.67      121.00      4.13 o 
  -3  -5   4      171.54      182.11      8.19 o 
  -2  -5   4        1.59        1.89      0.40 o 
  -1  -5   4       83.12       82.37      2.28 o 
   0  -5   4      260.85      270.77      3.75 o 
   1  -5   4       96.92       87.19      2.77 o 
   2  -5   4       94.57       96.36      3.03 o 
   3  -5   4      271.26      274.52      7.10 o 
   4  -5   4       54.99       54.19      4.61 o 
  -6  -4   4       26.55       24.60      5.97 o 
  -5  -4   4        1.41        1.01      0.83 o 
  -4  -4   4      220.13      217.76     12.77 o 
  -3  -4   4      158.16      156.67      7.96 o 
  -2  -4   4      100.98       99.28      3.81 o 
  -1  -4   4      482.84      507.41      5.44 o 
   0  -4   4      234.17      214.94      4.02 o 
   1  -4   4        3.21        2.41      0.27 o 
   2  -4   4      180.41      182.16      3.44 o 
   3  -4   4      144.70      136.81      2.70 o 
   4  -4   4       19.96       23.75      1.48 o 
   5  -4   4       82.53       87.01      4.47 o 
  -6  -3   4       10.52       12.61      3.06 o 
  -5  -3   4       52.01       53.04      7.38 o 
  -4  -3   4      268.23      273.03     17.53 o 
  -3  -3   4       23.56       26.17      0.78 o 
  -2  -3   4      612.43      624.67      4.69 o 
  -1  -3   4      895.55      923.07      8.42 o 
   0  -3   4       44.23       49.32      2.10 o 
   1  -3   4     1201.85     1317.56     12.05 o 
   2  -3   4      519.91      529.91      5.51 o 
   3  -3   4        2.50        1.74      0.22 o 
   4  -3   4      105.12      104.84      6.29 o 
   5  -3   4       92.95       96.84      4.80 o 
  -6  -2   4       34.67       26.26      5.29 o 
  -5  -2   4      248.27      267.72     12.32 o 
  -4  -2   4      179.75      167.22      5.97 o 
  -3  -2   4      152.62      132.80      2.60 o 
  -2  -2   4     1271.18     1352.95     19.73 o 
  -1  -2   4      387.46      377.65      4.73 o 
   0  -2   4      506.02      481.95      3.72 o 
   1  -2   4     1206.66     1239.67      8.17 o 
   2  -2   4        1.98        1.23      0.72 o 
   3  -2   4      357.56      350.40      4.75 o 
   4  -2   4       97.44       97.88      3.00 o 
   5  -2   4        1.81        3.24      0.89 o 
   6  -2   4        4.85        4.66      0.95 o 
  -6  -1   4       85.97       86.48      4.62 o 
  -5  -1   4      178.53      194.18      9.31 o 
  -4  -1   4        0.48        1.52      0.75 o 
  -3  -1   4      950.89      955.61     16.94 o 
  -2  -1   4     1740.57     1832.81     16.89 o 
  -1  -1   4        0.08        0.44      0.18 o 
   0  -1   4     2215.21     2230.19      9.13 o 
   1  -1   4     1232.92     1223.00      7.14 o 
   2  -1   4       50.43       44.97      0.95 o 
   3  -1   4      786.46      851.88     10.50 o 
   4  -1   4      171.07      180.90      6.06 o 
   5  -1   4       20.03       18.37      1.41 o 
   6  -1   4       41.36       42.89      3.60 o 
  -6   0   4       87.33       97.25      5.00 o 
  -5   0   4       22.66       18.84      5.41 o 
  -4   0   4      365.94      355.82      6.97 o 
  -2   0   4      176.18      157.64      2.83 o 
  -1   0   4     2789.54     2980.56     30.50 o 
   0   0   4     5719.60     6650.04     98.14 o 
   1   0   4      136.67      125.72      2.81 o 
   2   0   4     1253.65     1241.80     23.79 o 
   3   0   4      943.55     1012.72     12.16 o 
   4   0   4        7.50        7.72      0.68 o 
   5   0   4      210.61      238.41      6.00 o 
   6   0   4       47.20       46.52      3.84 o 
  -6   1   4       67.74       92.68      5.13 o 
  -5   1   4        9.33        5.87      1.63 o 
  -4   1   4      806.32      738.75     46.53 o 
  -3   1   4      521.47      478.56     30.71 o 
  -2   1   4      487.71      466.64      6.78 o 
  -1   1   4     2392.74     2357.55     35.54 o 
   0   1   4      624.89      588.43      7.38 o 
   1   1   4      940.93      906.74      7.84 o 
   2   1   4     3152.97     3396.73     30.57 o 
   3   1   4      486.17      527.02     11.67 o 
   4   1   4      150.76      141.87      5.31 o 
   5   1   4      304.73      360.78      8.64 o 
   6   1   4       37.58       37.95      4.30 o 
  -5   2   4      132.34      128.29      6.22 o 
  -4   2   4      227.11      203.94      5.50 o 
  -3   2   4       70.19       67.44      1.90 o 
  -2   2   4     2262.29     2238.73     21.04 o 
  -1   2   4     1726.67     1742.93     11.69 o 
   0   2   4       57.45       50.88      2.26 o 
   1   2   4     2186.53     2125.53     16.24 o 
   2   2   4     2076.67     2099.47     16.43 o 
   3   2   4       11.79       11.25      0.88 o 
   4   2   4      980.00      937.33     12.01 o 
   5   2   4      311.05      302.08      4.80 o 
   6   2   4        0.52        0.69      0.41 o 
  -5   3   4       79.80       81.83      4.19 o 
  -4   3   4       32.17       27.70      2.51 o 
  -3   3   4        3.80        3.90      0.68 o 
  -2   3   4      410.24      404.68     14.52 o 
  -1   3   4      225.41      210.95      5.38 o 
   0   3   4     1067.36     1089.81     17.83 o 
   1   3   4     2264.41     2290.20     79.61 o 
   2   3   4       50.19       46.16      2.44 o 
   3   3   4      932.85      909.42     13.30 o 
   4   3   4      767.28      752.47      6.74 o 
   5   3   4        0.03        0.54      0.20 o 
   6   3   4      158.64      144.99      6.70 o 
  -4   4   4       54.11       50.89      4.31 o 
  -3   4   4      492.60      555.08     13.27 o 
  -2   4   4      619.28      522.08     12.45 o 
  -1   4   4        1.01        1.57      0.49 o 
   0   4   4     1691.04     1888.22    240.35 o 
   1   4   4     1183.63     1222.66     40.44 o 
   2   4   4      410.02      393.67     13.27 o 
   3   4   4     1315.38     1380.47     21.21 o 
   4   4   4      135.17      140.06      2.06 o 
   5   4   4       69.01       65.64      2.07 o 
   6   4   4       74.63       65.92      5.50 o 
  -4   5   4      113.29       98.36      4.97 o 
  -3   5   4      276.73      282.18     12.87 o 
  -2   5   4       25.50       22.40      1.67 o 
  -1   5   4      737.89      776.15     17.95 o 
   0   5   4      482.94      487.75      9.34 o 
   1   5   4        0.26        0.94      0.57 o 
   2   5   4      476.12      470.42      5.11 o 
   3   5   4      251.73      249.13      3.56 o 
   4   5   4       39.87       34.18      1.95 o 
   5   5   4      225.00      201.76     26.71 o 
   6   5   4       70.32       74.26      3.63 o 
  -3   6   4       32.76       32.51      2.91 o 
  -2   6   4      297.76      306.05     13.93 o 
  -1   6   4      605.90      627.37     27.75 o 
   0   6   4       11.99        9.94      1.07 o 
   1   6   4      244.51      231.25      5.85 o 
   2   6   4      393.52      396.92      9.49 o 
   3   6   4      205.16      198.25      6.35 o 
   4   6   4        1.03        0.78      0.32 o 
   5   6   4       89.09       92.83      4.44 o 
   6   6   4       10.85        8.05      1.26 o 
  -2   7   4      169.37      179.31      8.52 o 
  -1   7   4       74.80       82.78      4.30 o 
   0   7   4       71.72       70.43      3.61 o 
   1   7   4      378.39      385.18     17.25 o 
   2   7   4       76.68       68.05      3.50 o 
   3   7   4       79.59       85.90      4.26 o 
   4   7   4      253.64      238.60     10.81 o 
   5   7   4       80.77       78.13      3.90 o 
   0   8   4      158.61      148.52      7.11 o 
   1   8   4      225.51      229.95     10.62 o 
   2   8   4        0.40        0.78      0.53 o 
   3   8   4      128.99      125.54      6.02 o 
   4   8   4       47.48       45.21      3.79 o 
  -1  -8   5       11.37       11.89      1.36 o 
  -3  -7   5        1.42        0.75      0.48 o 
  -2  -7   5       12.70       10.76      1.34 o 
  -1  -7   5       15.34       16.16      1.63 o 
   0  -7   5       20.35       15.65      1.02 o 
   1  -7   5       14.22       14.95      1.25 o 
   2  -7   5       74.32       75.72      3.82 o 
  -4  -6   5       38.80       41.15      3.60 o 
  -3  -6   5       27.59       23.46      2.25 o 
  -2  -6   5      120.10      133.52      4.50 o 
  -1  -6   5        8.03        7.86      1.10 o 
   0  -6   5        0.44        0.78      0.41 o 
   1  -6   5        5.51        6.25      0.82 o 
   2  -6   5       44.80       40.54      2.44 o 
   3  -6   5        0.75        0.53      0.77 o 
  -5  -5   5       17.17       13.37      3.16 o 
  -4  -5   5        5.71        7.87      1.17 o 
  -3  -5   5       80.76       78.17      3.02 o 
  -2  -5   5      253.32      272.03      5.15 o 
  -1  -5   5       17.88       19.75      1.04 o 
   0  -5   5      397.02      444.80     29.46 o 
   1  -5   5       95.30       86.73      4.83 o 
   2  -5   5        0.62        0.61      0.28 o 
   3  -5   5       18.20       20.75      1.34 o 
   4  -5   5       53.06       55.57      4.69 o 
  -5  -4   5       16.98       15.82      2.56 o 
  -4  -4   5       29.15       25.21      1.90 o 
  -3  -4   5      130.26      133.06      7.61 o 
  -2  -4   5      100.74       96.59      3.76 o 
  -1  -4   5       86.52       83.36      2.93 o 
   0  -4   5      592.14      611.41     13.43 o 
   1  -4   5        0.28        1.09      0.33 o 
   2  -4   5      298.22      313.13      4.33 o 
   3  -4   5       34.05       33.44      1.60 o 
   4  -4   5        1.47        2.85      0.96 o 
   5  -4   5        1.24        2.74      0.94 o 
  -5  -3   5        0.16        0.44      0.64 o 
  -4  -3   5      255.58      255.08     25.32 o 
  -3  -3   5      260.64      272.46      8.66 o 
  -2  -3   5        1.69        1.92      0.29 o 
  -1  -3   5      303.89      304.64      5.77 o 
   0  -3   5      464.90      453.94      7.78 o 
   1  -3   5        8.31        8.49      0.38 o 
   2  -3   5      602.40      635.60     22.09 o 
   3  -3   5       89.85       86.92      2.69 o 
   4  -3   5       49.09       53.53      4.46 o 
   5  -3   5       24.76       26.40      2.47 o 
  -5  -2   5       62.06       57.48      5.12 o 
  -4  -2   5      398.86      388.76     42.88 o 
  -3  -2   5       57.69       59.42      2.10 o 
  -2  -2   5      999.90     1093.32     34.19 o 
  -1  -2   5     1639.13     1725.08     10.14 o 
   0  -2   5       42.90       47.42      1.41 o 
   1  -2   5      356.61      364.57      5.26 o 
   2  -2   5      555.01      573.59     15.85 o 
   3  -2   5       18.82       17.24      0.57 o 
   4  -2   5      237.09      247.77      6.36 o 
   5  -2   5       64.88       70.04      3.63 o 
   6  -2   5       20.15       19.55      2.01 o 
  -5  -1   5      211.55      204.96      9.65 o 
  -4  -1   5      226.30      221.31     12.93 o 
  -3  -1   5       76.87       68.43      3.19 o 
  -2  -1   5     1382.02     1337.60     39.11 o 
  -1  -1   5      406.19      399.38      5.05 o 
   0  -1   5      936.72      955.33      7.22 o 
   1  -1   5     1684.76     1805.58     11.23 o 
   2  -1   5      224.04      226.61      4.69 o 
   3  -1   5       64.26       64.89      2.58 o 
   4  -1   5      257.35      288.20      7.26 o 
   5  -1   5       54.11       60.62      4.95 o 
   6  -1   5       19.35       19.10      1.85 o 
  -5   0   5      106.38      139.03      9.58 o 
  -4   0   5       66.24       56.75      2.49 o 
  -3   0   5     1113.05     1084.87     59.96 o 
  -2   0   5     1079.75     1061.56     21.27 o 
  -1   0   5       10.82       10.54      0.75 o 
   0   0   5     2072.79     1997.33     11.39 o 
   1   0   5     1778.09     1741.98     12.10 o 
   2   0   5       45.56       43.53      0.80 o 
   3   0   5      980.85      992.36     30.25 o 
   4   0   5      311.20      327.48      8.33 o 
   5   0   5        0.53        1.14      0.53 o 
   6   0   5       54.61       61.36      5.14 o 
  -5   1   5       10.00       11.16      1.94 o 
  -4   1   5       43.24       44.36      3.78 o 
  -3   1   5      190.41      180.52      4.92 o 
  -2   1   5       12.45       12.52      1.03 o 
  -1   1   5      684.77      641.72     13.63 o 
   0   1   5     1859.67     1865.80     20.62 o 
   1   1   5      182.94      180.86      2.64 o 
   2   1   5     1218.95     1184.07      6.86 o 
   3   1   5     1372.44     1408.82     23.64 o 
   4   1   5        0.62        1.76      0.56 o 
   5   1   5      320.16      313.73     14.19 o 
   6   1   5      105.29       91.50      7.10 o 
  -5   2   5       47.41       43.19      3.75 o 
  -4   2   5      325.71      332.40     15.03 o 
  -3   2   5      371.89      379.34      9.37 o 
  -2   2   5       10.03       11.32      2.51 o 
  -1   2   5     1379.17     1398.29     14.24 o 
   0   2   5     1150.16     1184.62      8.18 o 
   1   2   5      355.43      343.97      4.49 o 
   2   2   5     2333.47     2388.69     18.46 o 
   3   2   5      423.21      429.46      5.98 o 
   4   2   5      171.08      163.23      5.50 o 
   5   2   5      263.89      269.00     12.29 o 
   6   2   5        4.08        5.59      1.06 o 
  -4   3   5      233.64      204.07      9.48 o 
  -3   3   5        4.53        4.60      0.76 o 
  -2   3   5      917.58      912.13     20.92 o 
  -1   3   5      776.27      761.44     11.17 o 
   0   3   5       37.00       30.43      1.19 o 
   1   3   5     1074.43     1099.32     19.29 o 
   2   3   5      430.58      448.83      6.73 o 
   3   3   5      159.33      143.82      4.04 o 
   4   3   5      601.99      612.94     11.54 o 
   5   3   5      171.59      176.53      4.86 o 
   6   3   5        1.37        0.93      0.40 o 
  -4   4   5       65.46       58.48      4.89 o 
  -3   4   5      362.96      378.21     17.05 o 
  -2   4   5     1104.74     1077.54     24.60 o 
  -1   4   5       36.44       33.51      2.18 o 
   0   4   5      744.32      775.44     10.09 o 
   1   4   5      824.17      871.46     11.08 o 
   2   4   5      194.06      184.33      3.54 o 
   3   4   5       14.79       13.46      0.63 o 
   4   4   5      178.07      175.02      2.54 o 
   5   4   5       20.00       18.13      4.49 o 
  -3   5   5      341.74      349.78     15.81 o 
  -2   5   5      153.37      145.45      7.79 o 
  -1   5   5      175.14      174.19      4.80 o 
   0   5   5      992.67     1037.38     23.63 o 
   1   5   5      212.86      222.18      5.72 o 
   2   5   5      232.21      234.56      8.73 o 
   3   5   5      683.88      675.22     26.27 o 
   4   5   5      264.66      246.53      6.39 o 
   5   5   5        9.75       12.30      1.63 o 
  -2   6   5        0.96        0.44      0.55 o 
  -1   6   5      363.73      368.90     16.62 o 
   0   6   5      655.83      698.25     30.87 o 
   1   6   5        6.28        4.88      0.88 o 
   2   6   5      537.14      513.86     22.70 o 
   3   6   5      268.42      266.25     11.95 o 
   4   6   5       17.15       15.65      1.44 o 
   5   6   5      103.24      109.71      5.19 o 
  -1   7   5      262.63      323.84     14.88 o 
   0   7   5       25.21       26.26      2.45 o 
   1   7   5      292.22      271.63     12.30 o 
   2   7   5      497.29      501.43     22.27 o 
   3   7   5       11.51       10.88      1.52 o 
   4   7   5      163.83      156.66      7.28 o 
   1   8   5      154.40      152.85      7.23 o 
   2   8   5       46.39       43.45      3.71 o 
   3   8   5       30.66       29.66      2.68 o 
  -2  -7   6        0.00        1.07      0.92 o 
  -1  -7   6       63.31       63.57      3.74 o 
   0  -7   6       31.98       27.55      1.85 o 
  -3  -6   6        1.21        1.19      0.49 o 
  -2  -6   6        9.45        9.25      1.22 o 
  -1  -6   6       66.92       65.13      3.77 o 
   0  -6   6        8.01        6.37      0.74 o 
   1  -6   6       75.42       76.30      2.75 o 
   2  -6   6       29.38       35.72      5.83 o 
  -4  -5   6       53.80       54.49      4.00 o 
  -3  -5   6        2.25        1.20      0.53 o 
  -2  -5   6       56.93       57.23      3.31 o 
  -1  -5   6       22.87       17.96      1.25 o 
   0  -5   6        1.61        2.83      0.51 o 
   1  -5   6      107.82       97.63      7.88 o 
   2  -5   6       55.26       49.60      5.57 o 
   3  -5   6       20.03       20.83      2.10 o 
  -4  -4   6       14.87       14.76      2.02 o 
  -3  -4   6      125.21      126.89      6.48 o 
  -2  -4   6      437.59      457.59      8.29 o 
  -1  -4   6        5.78        4.79      0.91 o 
   0  -4   6      141.93      146.19      2.74 o 
   1  -4   6       65.24       61.29      2.95 o 
   2  -4   6        3.67        2.52      0.36 o 
   3  -4   6       61.74       58.29      4.83 o 
   4  -4   6       53.25       52.38      4.48 o 
  -5  -3   6       34.49       30.69      4.47 o 
  -4  -3   6       12.50        8.66      2.03 o 
  -3  -3   6      166.94      160.15      8.54 o 
  -2  -3   6      159.28      149.11      8.44 o 
  -1  -3   6      162.10      158.11      5.28 o 
   0  -3   6      804.10      868.66     11.74 o 
   1  -3   6       46.73       41.46      1.60 o 
   2  -3   6       76.06       82.36      2.59 o 
   3  -3   6       56.69       54.60      3.09 o 
   4  -3   6       19.01       19.33      2.09 o 
   5  -3   6        5.80        5.68      1.17 o 
  -5  -2   6       13.16        8.31      1.88 o 
  -4  -2   6      449.92      476.32     21.39 o 
  -3  -2   6      270.24      274.15     12.18 o 
  -2  -2   6       16.85       14.81      1.78 o 
  -1  -2   6      430.76      424.89     13.36 o 
   0  -2   6      760.94      777.02      8.16 o 
   1  -2   6        0.13        1.04      0.27 o 
   2  -2   6      703.96      720.80      9.42 o 
   3  -2   6      172.00      157.66      4.40 o 
   4  -2   6        2.48        5.24      1.02 o 
   5  -2   6       19.24       19.80      1.91 o 
  -5  -1   6       10.51        8.87      1.68 o 
  -4  -1   6      101.29      106.78      6.40 o 
  -3  -1   6        0.20        1.55      0.35 o 
  -2  -1   6      609.54      602.97     19.54 o 
  -1  -1   6      516.82      500.78     15.69 o 
   0  -1   6       19.97       17.85      0.66 o 
   1  -1   6      295.11      305.10      6.56 o 
   2  -1   6      972.00      981.02     21.31 o 
   3  -1   6       34.99       39.43      3.08 o 
   4  -1   6      362.07      411.53     18.43 o 
   5  -1   6      134.83      143.58     10.44 o 
  -5   0   6       96.33      103.81      5.32 o 
  -4   0   6       85.29       99.40      5.12 o 
  -3   0   6        0.21        0.24      0.52 o 
  -2   0   6      770.49      719.28     12.53 o 
  -1   0   6      613.08      632.69      6.28 o 
   0   0   6      458.81      441.28      5.66 o 
   1   0   6     1472.76     1157.67    169.84 o 
   2   0   6      322.48      327.91      3.53 o 
   3   0   6       58.35       62.04      6.64 o 
   4   0   6      348.79      373.80     10.58 o 
   5   0   6       26.38       26.85      3.74 o 
   6   0   6       44.92       34.73      5.17 o 
  -4   1   6       15.84       10.63      1.69 o 
  -3   1   6      346.67      326.68      8.24 o 
  -2   1   6      446.88      406.08      9.79 o 
  -1   1   6        0.10        1.60      0.46 o 
   0   1   6     1370.20     1335.99     41.56 o 
   1   1   6      633.74      642.64     18.15 o 
   2   1   6      504.88      480.60      7.29 o 
   3   1   6      897.04      919.59     21.16 o 
   4   1   6      155.79      161.32      5.08 o 
   5   1   6        0.79        3.18      0.91 o 
   6   1   6       61.83       56.08      5.97 o 
  -4   2   6      256.30      238.68     11.01 o 
  -3   2   6      930.35      901.24     39.65 o 
  -2   2   6        7.87        6.17      0.75 o 
  -1   2   6      644.37      632.89     14.74 o 
   0   2   6      831.52      878.73     42.13 o 
   1   2   6      226.07      225.88      4.27 o 
   2   2   6      127.26      122.91      2.53 o 
   3   2   6      279.63      287.74      3.95 o 
   4   2   6        0.03        1.01      0.62 o 
   5   2   6       75.00       77.73      5.22 o 
   6   2   6       48.80       36.37      6.33 o 
  -4   3   6      323.22      308.38     14.05 o 
  -3   3   6      263.25      240.09     11.00 o 
  -2   3   6      320.66      295.26      7.51 o 
  -1   3   6     1367.64     1389.25    166.96 o 
   0   3   6      113.47      125.30      4.84 o 
   1   3   6      320.05      315.16      5.76 o 
   2   3   6      839.30      895.53     25.75 o 
   3   3   6      519.46      512.51      7.80 o 
   4   3   6       16.59       14.59      1.72 o 
   5   3   6      294.48      300.51     13.58 o 
   6   3   6       31.09       19.56      3.55 o 
  -3   4   6        5.55        3.30      0.71 o 
  -2   4   6      459.50      490.22     21.87 o 
  -1   4   6     1142.82     1142.94    137.41 o 
   0   4   6        1.18        0.50      0.93 o 
   1   4   6     1096.94     1102.69     31.61 o 
   2   4   6      487.83      485.58     11.23 o 
   3   4   6       18.85       13.42      1.26 o 
   4   4   6      235.27      234.22     10.38 o 
  -2   5   6      340.91      342.64     15.50 o 
  -1   5   6      107.31       99.58      4.94 o 
   0   5   6      494.47      481.92     21.41 o 
   1   5   6     1495.19     1532.52     66.89 o 
   2   5   6       51.92       49.19      3.98 o 
   3   5   6      613.78      668.92     20.80 o 
   4   5   6      305.28      321.78     14.28 o 
  -1   6   6       32.75       31.72      2.99 o 
   0   6   6      376.58      394.97     17.71 o 
   1   6   6      196.40      213.69      9.85 o 
   2   6   6       86.44       76.75      3.82 o 
   3   6   6      455.87      473.19     20.95 o 
   4   6   6       54.03       56.83      4.59 o 
   0   7   6      149.47      151.89      7.25 o 
   2   7   6      158.16      157.44      7.40 o 
   3   7   6      174.18      170.13      7.88 o 
  -2  -6   7        8.30        5.86      1.01 o 
  -1  -6   7       14.52       13.24      1.66 o 
   0  -6   7       19.29       18.40      1.77 o 
   1  -6   7        0.66        2.88      0.64 o 
  -3  -5   7        4.89        5.47      0.94 o 
  -2  -5   7       18.79       16.36      1.86 o 
  -1  -5   7       89.56       83.56      4.29 o 
   0  -5   7       25.62       20.17      1.59 o 
   1  -5   7       13.88       16.27      1.92 o 
   2  -5   7       25.60       27.52      2.73 o 
  -4  -4   7       97.15       92.83      3.34 o 
  -3  -4   7        4.96        3.54      0.65 o 
  -2  -4   7      125.23      127.41      4.73 o 
  -1  -4   7       71.05       72.50      5.90 o 
   0  -4   7        0.07        0.32      0.31 o 
   1  -4   7      104.83      106.90      2.97 o 
   2  -4   7       81.09       81.44      4.18 o 
   3  -4   7        0.03        1.45      0.76 o 
  -4  -3   7        0.06        0.74      0.52 o 
  -3  -3   7      128.33      128.49      4.97 o 
  -2  -3   7      232.50      236.49     10.32 o 
  -1  -3   7        0.10        0.23      0.31 o 
   0  -3   7      147.72      146.97      2.47 o 
   1  -3   7      153.26      149.15      8.53 o 
   2  -3   7       12.77        8.70      1.44 o 
   3  -3   7       89.98       89.64      4.62 o 
   4  -3   7       96.81       82.77      4.28 o 
  -4  -2   7        5.14        3.37      0.78 o 
  -3  -2   7       82.56       85.51      3.97 o 
  -2  -2   7      186.44      201.62      6.61 o 
  -1  -2   7       71.18       73.19      3.32 o 
   0  -2   7      790.53      814.40     10.82 o 
   1  -2   7      149.81      141.62      2.32 o 
   2  -2   7       53.78       57.55      4.12 o 
   3  -2   7      122.13      129.18      6.23 o 
   4  -2   7       18.01       15.45      2.46 o 
  -4  -1   7      164.22      147.91      9.62 o 
  -3  -1   7       61.45       68.92      4.99 o 
  -2  -1   7        7.81        7.48      0.91 o 
  -1  -1   7      290.98      299.22      5.42 o 
   0  -1   7      418.21      457.47     26.69 o 
   1  -1   7      156.38      162.56      4.59 o 
   2  -1   7      997.60     1064.76     13.86 o 
   3  -1   7      137.20      134.96      6.80 o 
   4  -1   7       19.26       14.12      2.66 o 
   5  -1   7       41.11       32.58      5.69 o 
  -4   0   7      466.69      538.02     24.25 o 
  -3   0   7       17.70       21.39      4.14 o 
  -2   0   7      583.12      657.92     15.75 o 
  -1   0   7      332.72      376.76     35.30 o 
   0   0   7       19.93       17.71      0.87 o 
   1   0   7       38.99       38.41      3.20 o 
   2   0   7      219.12      214.95      4.39 o 
   3   0   7        0.23        1.31      0.64 o 
   4   0   7      148.95      149.32      7.75 o 
   5   0   7       46.42       43.14      4.50 o 
  -4   1   7      158.18      160.37      7.76 o 
  -3   1   7       73.10       64.22      5.32 o 
  -2   1   7     1175.59     1189.80     52.17 o 
  -1   1   7      113.06      117.47      6.43 o 
   0   1   7      693.92      710.21      9.49 o 
   1   1   7      517.08      529.85      9.49 o 
   2   1   7      181.45      178.82      4.01 o 
   3   1   7        0.25        0.95      0.19 o 
   4   1   7      299.19      326.34     14.76 o 
   5   1   7       84.12       75.05      8.19 o 
  -3   2   7      192.43      173.62      8.18 o 
  -2   2   7      751.45      711.39     31.43 o 
  -1   2   7       58.85       46.94      2.90 o 
   0   2   7     1265.11     1251.72    106.05 o 
   1   2   7      681.00      670.07     29.21 o 
   2   2   7      111.79       99.75      3.83 o 
   3   2   7      270.44      260.72      4.23 o 
   4   2   7       80.53       93.84      7.26 o 
   5   2   7        0.30        1.18      0.49 o 
  -3   3   7      267.57      262.30     12.05 o 
  -2   3   7       34.24       32.61      2.92 o 
  -1   3   7      263.42      249.03     11.35 o 
   0   3   7     1601.83     1694.23    203.58 o 
   1   3   7      331.43      332.95      7.43 o 
   2   3   7     1049.18     1030.76     16.42 o 
   3   3   7      844.70      782.91     63.58 o 
   4   3   7        5.91        5.87      1.42 o 
   5   3   7       68.23       63.51      6.52 o 
  -2   4   7      118.34      127.98      6.25 o 
  -1   4   7      563.88      615.71     27.29 o 
   0   4   7      167.30      180.71      8.58 o 
   1   4   7       69.50       61.89      4.99 o 
   2   4   7      803.63      810.83     32.03 o 
   3   4   7      262.75      252.46     11.22 o 
  -1   5   7      337.64      339.99     15.37 o 
   0   5   7       18.85       16.30      1.62 o 
   1   5   7      438.10      476.61     21.17 o 
   2   5   7      247.61      254.52     11.45 o 
   3   5   7        5.01        6.47      0.97 o 
   0   6   7      107.09      112.82      5.59 o 
   1   6   7      407.27      444.42     19.84 o 
   2   6   7        9.11        8.36      1.21 o 
   3   6   7      130.49      133.22      6.25 o 
  -1  -5   8       24.42       22.15      2.81 o 
   0  -5   8       38.45       25.41      3.61 o 
  -2  -4   8        8.94        7.30      1.15 o 
  -1  -4   8      101.42      100.42      8.26 o 
   0  -4   8       79.87       78.40     12.25 o 
   1  -4   8        3.82        5.76      0.82 o 
   2  -4   8       53.52       49.08      6.98 o 
  -3  -3   8       11.03        8.12      1.71 o 
  -2  -3   8       86.09       95.62      5.01 o 
  -1  -3   8       39.59       38.34      3.20 o 
   0  -3   8       37.15       36.87      4.60 o 
   1  -3   8      262.86      269.66     18.11 o 
   2  -3   8      121.40      106.21      5.29 o 
   3  -3   8        4.53        5.26      1.45 o 
  -3  -2   8      118.35      105.44      8.27 o 
  -2  -2   8      190.12      206.94      7.36 o 
  -1  -2   8        0.05        1.71      1.02 o 
   0  -2   8       71.05       70.36      2.96 o 
   1  -2   8       27.05       20.75      1.56 o 
   2  -2   8        3.55        3.95      1.21 o 
   3  -2   8       52.90       43.83      7.73 o 
  -3  -1   8      269.70      285.97     13.89 o 
  -2  -1   8       79.19       86.68      5.51 o 
  -1  -1   8      245.05      242.41     12.26 o 
   0  -1   8      437.32      446.24     14.29 o 
   1  -1   8       28.45       27.41      3.45 o 
   2  -1   8       26.07       30.16      2.16 o 
   3  -1   8       85.69       81.67      8.30 o 
   4  -1   8       45.31       33.93      5.75 o 
  -3   0   8      194.09      192.61      9.17 o 
  -2   0   8       12.61       10.11      1.61 o 
  -1   0   8      333.94      360.14     16.26 o 
   0   0   8      419.51      469.34     18.23 o 
   1   0   8       27.24       28.07      1.55 o 
   2   0   8      309.13      319.14     10.08 o 
   3   0   8       45.96       49.98      5.70 o 
   4   0   8       11.31        9.44      1.86 o 
  -3   1   8       17.90       18.13      1.90 o 
  -2   1   8      222.96      316.19     14.65 o 
  -1   1   8      684.90      866.34     38.29 o 
   0   1   8      194.62      194.95      8.95 o 
   1   1   8      412.62      412.06     22.34 o 
   2   1   8      904.77      949.55     29.42 o 
   3   1   8        3.49        5.16      1.02 o 
   4   1   8      171.46      165.36     13.34 o 
  -2   2   8      533.66      524.37     23.35 o 
  -1   2   8      176.55      182.44      8.49 o 
   0   2   8      155.80      145.13      6.80 o 
   1   2   8      639.18      622.23     27.51 o 
   2   2   8      234.18      241.70      7.76 o 
   3   2   8      100.43       96.12      9.31 o 
   4   2   8      281.85      290.00     13.49 o 
  -2   3   8      235.63      214.50      9.95 o 
  -1   3   8        0.56        0.54      0.61 o 
   0   3   8      685.27      749.95     33.04 o 
   1   3   8      388.18      407.79     18.11 o 
   2   3   8        8.12        6.82      0.99 o 
   3   3   8      257.89      241.51     11.11 o 
   4   3   8      281.20      257.02     12.47 o 
  -1   4   8       74.72       71.97      3.76 o 
   0   4   8      474.42      534.34     23.76 o 
   1   4   8       56.93       60.48      4.92 o 
   2   4   8      335.06      353.18     15.71 o 
   0   5   8       80.77       75.23      3.90 o 
   1   5   8       12.11       12.37      1.78 o 
   2   5   8      281.27      269.19     12.12 o 
   0  -3   9       12.83        7.89      1.17 o 
   1  -3   9       15.43       16.88      3.14 o 
  -1  -2   9       60.67       58.76      4.24 o 
   0  -2   9       12.73       12.10      1.81 o 
   1  -2   9       65.93       71.30      3.83 o 
   2  -2   9       25.06       21.44      3.66 o 
  -1  -1   9       61.75       61.42      6.85 o 
   0  -1   9      180.96      184.35      6.09 o 
   1  -1   9      296.92      323.06     10.30 o 
   2  -1   9        4.96        2.46      0.63 o 
  -1   0   9       26.23       24.92      1.90 o 
   0   0   9      422.44      410.60     18.45 o 
   1   0   9      140.80      149.24      9.22 o 
   2   0   9      100.31      107.60      6.70 o 
   3   0   9      164.67      132.43      7.06 o 
  -1   1   9      254.17      273.31     12.51 o 
   0   1   9      286.61      317.11     10.16 o 
   1   1   9        0.25        1.04      0.62 o 
   2   1   9      286.24      298.03     13.72 o 
   3   1   9      223.60      231.77     10.84 o 
  -1   2   9      236.75      265.82     12.18 o 
   0   2   9       10.73       10.81      1.64 o 
   1   2   9      187.12      211.21      9.64 o 
   2   2   9      313.11      301.71     13.78 o 
   3   2   9       19.64       13.45      3.62 o 
   0   3   9       89.80       93.74      4.70 o 
   1   3   9      254.32      260.57     11.77 o 
                                                 
